# Supplementary material for: Thermoresponsive Alginate-Graft-pNIPAM/Methyl Cellulose 3D-Printed Scaffolds Promote Osteogenesis In Vitro
Source: Gels. 2023 Dec 15;9(12):984. doi: 10.3390/gels9120984 (PMC10743144; doi:10.3390/gels9120984)
Supplement: Supplementary file 1 [file gels-09-00984-s001.zip]

Archive with 1 entries (1 files):
- gels-2739615-supplementary.pdf
